# Supplementary material for: When the Liver Echoes to the Heart: Assessing Subclinical Cardiac Dysfunction in NAFLD Using Speckle Tracking Echocardiography—A Systematic Review and Meta-Analysis
Source: Biomedicines. 2025 Nov 27;13(12):2908. doi: 10.3390/biomedicines13122908 (PMC12730947; doi:10.3390/biomedicines13122908)
Supplement: Supplementary file 1 [file biomedicines-13-02908-s001.zip]

Archive with 3 entries (3 files):
- Supplementary Figures.pdf
- Supplementary Material S1.pdf
- Supplementary Tables S1 and S2.pdf
